# Supplementary material for: Tumor Necrosis Factor Superfamily: Ancestral Functions and Remodeling in Early Vertebrate Evolution
Source: Genome Biol Evol. 2020 Jul 6;12(11):2074–92. doi: 10.1093/gbe/evaa140 (PMC7674686; doi:10.1093/gbe/evaa140)
Supplement: evaa140_Supplementary_Data [file evaa140_supplementary_data.zip]

Archive with 3 entries (3 files):
- Supplementary file 2.pdf
- Supplementary file 3.txt
- Supplementary file 1.txt
