# Supplementary material for: Tumor Necrosis Factor Superfamily: Ancestral Functions and Remodeling in Early Vertebrate Evolution
Source: Genome Biol Evol. 2020 Jul 6;12(11):2074–92. doi: 10.1093/gbe/evaa140 (PMC7674686; doi:10.1093/gbe/evaa140)
Supplement: evaa140_Supplementary_Data [file evaa140_supplementary_data.zip › Supplementary file 1.txt]

>Latimeria_LOC102357196_XM_006007185.2_XP_006007247 .
KPAAHLEGII----------------------ENQKLVWHSDI---NHAFLK----DGMK
LE------NNKLVVPSRGLYFIYSQVVFKGQGCNG-----------------PRSLSHAI
YRYSQQYP----VDKVLLSS-SKT--VCEGNTH----------HDKPWLQPIYQG-AVFD
LEKDDVL-STETHPESN---GDIDTEDG----NTYFGAFAL
>Latimeria_LOC102363112_XM_006014356.2_XP_006014418 .
KPAAHLEGII----------------------ENQKLVWLSDI---NHAFLK----DGMK
LE------NSKLVVPSHSLYFIYSQVVFKGQGCNG-----------------SCSLSYSI
YRFSNHYP----VEKILLSS-SKT--ACDGSVQ----------HTKPWMQPIYQG-AIFM
LDEGDIL-LTEMYPMSD---QDIETSDG----NTYLGAFTL
>Homo_TNFSF1_LTalpha_NP_001153212.1 .
KPAAHLIGDP---------------------SKQNSLLWRANT---DRAFLQ----DGFS
LS------NNSLLVPTSGIYFVYSQVVFSGKAYSPKATSS------------PLYLAHEV
QLFSSQYP----FHVPLLSS-QKM--VYPGL-------------QEPWLHSMYHG-AAFQ
LTQGDQL-STHTDGI-----PHLVLSPS----TVFFGAFAL
>Latimeria_TNFSF15_XM_006007194.2_BAHO01106654.1 .
KSAAHLVGKR----------------------EDGKLIWVGDV---DHAFLR-----TMK
LV------NNSLVIPEDGLYFVYSQVVFRGSSCP------------------YTLLTHEI
LRFSDSYP----VEVPLLSA-SKS--ICSIETGS----HHHQHRPHHWHKSIYQG-AVFS
FNRGDKL-STLTEHV-----SLLDLEQG----KTFFGAFAL
>Lepisosteus_oculatus_LOC102691380_XM_015339713.1 .
NPAAHLMANS-------------------SQQPGTPLRWLSDM---DQAFLQ----QGME
LS----ADGRELLVPRAGLYFLYAQATFSSSSSSPGAGGPCGGR--------PEPLSLQV
ERHSPSYP----DFVPLLSA-ARS--PCPPGGP-----------GRFWTVPLYQA-ALFK
LLGGDRL-RVTAGPL-----GLLDDQ------KTFLGAFAV
>Homo_TNFSF2_TNF_NP_000585.2 .
KPVAHVVANP---------------------QAEGQLQWLNRR---ANALLA----NGVE
LR------DNQLVVPSEGLYLIYSQVLFKGQGCPST----------------HVLLTHTI
SRIAVSYQ----TKVNLLSA-IKS--PCQRETPE-------GAEAKPWYEPIYLG-GVFQ
LEKGDRL-SAEINRP-----DYLDFAESG---QVYFGIIAL
>Danio_rerio_TNFA_NM_212859.2 .
KAAIHLTGGY--------------------NSESKTLDWRDDQ---DQAFSS----GGLK
LV------NREIIIPDDGIYFVYSQVSLHIS-CTSELTEE------------QVLMSHAV
MRFSESYG----GKKPLFSA-IRS--ICTQEPES----------ENLWYNTIYLG-AAFH
LREGDRL-GTDTTTALL---PMVENDNG----KTFFGVFGL
>Danio_rerio_tnfb_NM_001024447.1 .
KAAIHLHGDP----------------------SGQSLKWVGGV---DQAFQQ----GGLR
LE------NNEIIIPKDGLYFVYSQVSYETL-CVEDVEGDG-----------QKYLSHTI
NRYTDAVR----EKMPLQNS-ANS--VCQSLD------------GKTSYSTIYLG-AVFD
LFGDDRL-STHTTRV-----GDIENNYA----KTFFGVFAL
>Takifugu_rubripes_TNFA_NM_001037985.1 .
KAAIHLEGSFDE-----------------GENRKDQVEWKNGQ---GQAFAQ----GDFQ
LD------NNTIIIPKTGLYFVYSQASFRVT-CGEGDKHSPGKS--------HIPLSHRV
WRYSDSIG----TETTLLNA-VRS--ACQNSALEGG-----YSEGQSCYNAIYLG-AVFQ
LKMGDKL-RTETNQL-----SELETEEG----KTFFGVFAL
>Rhincodon_typus_LOC109916901_XM_020516657.1 .
RIAAHLTANP-------------------IPLVSDKLTWQEQA---GIAFS-----YGVE
FS------NNSLLIKKPGFYFIYTQVVFHYDQCEES----------------TIFLSHDV
HKLSLAYP----EETILLRA-TKS--VCHHGSH-----------SDPWFKTSYQG-AIFE
FEAGDRI-FSRVSENVV---KYLDKTEG----KTFFGIFAL
>Rhincodon_typus_LVEK02002711.1_23_529 .
------SASQ-------------------RQRGKKEVIWQNPG---DL--S-----KGIE
FK------ANGLVIKTPGKYFVYTQVVFYGSGCRGQ----------------AVYLSHEL
AKLSASYR----TKTTLVRA-MKT--VCHTLRHEISTSHGPDSAGEPWYKTIYQG-AIFE
LAEGEQV-FSRVSGNTV---RYVNTEEG----MTYFGLFAL
>Rhincodon_typus_LVEK02020348.1_1992_1594 .
RIAAHLTGTE-------------------LFNEKGEVIWQNES---DSTFT-----EGVE
FR------DNHLIIKRPGQYFVYTQVVFHSMGCEQQ----------------AIYLSHEL
AKQSPSYP----EEAILLKA-TKS--ACHSHQR-----------REPWYKTSYKG-AIFE
FLEGDQI-FSRVSEDAT---GFVDTAEG----KTFFGIFAV
>Rhincodon_typus_LVEK02002711.1_37770_37369 .
RIAAHLTGTE-------------------LFNENENIIWQNES---DSTFT-----EGVE
FR------DNRLIIRSPGQYFVYTQVVFHNMGCEQQ----------------AIYLSHEL
AKLSPNYP----EEAILLKA-TKS--ACHSRQR-----------REPWYKTSYQG-AIFE
FLEGDQI-FSRVNEGMT---RYVDAAEG----KSFFGIFAV
>Rhincodon_typus_LVEK02002711.1_10729_11169 .
RIAAHLTGTE-------------------LFREKENVIWQNES---DATFT-----EGVE
FR------DNRLIIKRPGQYFVYTQVVFHSMGCEQQ----------------AIYLSHEL
AKLSPSYP----EETILLKA-TKS--ACHSRQR-----------REPWYKTSYQG-AIFE
FLEGDQI-FSRVNEGMT---EYVDTTEG----KSFFGIFAV
>Rhincodon_typus_LOC109910852_XM_020510105.1 .
RIAAHLTASP--------------------SREKENVIWQNES---DSTFT-----EGVE
FR------NNCFIIKRPGQYFVYTQVVFHSMGCQQR----------------AIYLSHEL
AKLSPSYP----EETILLKT-AKS--SCHSRQR-----------REPWYKTSYQG-AIFE
FIEGDQI-FSRVNEDAT---GYVDTTEG----KSFFGIFAV
>Rhincodon_typus_LOC109910853_XM_020510106.1 .
RIAAHLTASA--------------------RNEKENIIWQNLS---DSTFT-----EGVE
FR------DNSLIIKRPGQYFVYTQVVFHSMGCEQQ----------------ANYLSHEL
AKQSPSYP----DEAILLKA-TKS--ACHSRQR-----------REPWYKTSYQG-AIFE
FLEGDQI-FSRVNEDAT---GYVDTTEG----KSFFGIFAV
>Rhincodon_typus_LOC109910851_XM_020510103.1 .
RIAAHLTASP--------------------SREKENVIWQNES---DSTFT-----EGVE
FR------DNRLIIKRPGQYFVYTQVVFHSMGCEQQ----------------AIYLSHEL
AKLSPSYP----EEAILLKA-TKS--ACHSRQR-----------REPWYKTSYQG-AIFE
FLEGDQI-FSRVNEGMT---RYVDAAEG----KTFFGMFAV
>Callorhinchus_AAVX02013886.1_15124-15369 .
RCSTHWTASS-------------------SSPNNEKLAWINET---GQAFTG----NCTE
YN----ENEQSLQIKKNGNYFVYVQVTFK-------------------------DVSN-V
EFIIKYD------DMEILRN-SRE--A-----------------KYPGSKSVYFG-SIYQ
LREDTKI-FIKANT------LSIKYGEE----MTFFGLFEV
>Rhincodon_typus_LVEK02012960.1_45338_45715 .
PHPLHVGTSY-------------------ETDEDQALAWQNRT---GQVFTG----DCTV
YN----TTDKSLEIKSDGYYFIYVQVMLKA------------------------NWRS-V
KFILNMD-----GKNEIERN-ART--S-----------------SELRSNTVIFG-STYR
LRRGTKV-LVKSNP------KYVLVQET----DTFLGLFQL
>Homo_TNFSF3_LTbeta_NP_002332.1 .
LPAAHLIGAP---------------------LKGQGLGWETTK---EQAFLT----SGTQ
FS-----DAEGLALPQDGLYYLYCLVGYRGRAPPGGGDPQGR----------SVTLRSSL
YRAGGAYGPG--TPELLLEG-AET--VTPVLDPA-----RRQGYGPLWYTSVGFG-GLVQ
LRRGERV-YVNISHP-----DMVDFARG----KTFFGAVMV
>Latimeria_LOC102357462_XM_014495272.1_XP_014350758 .
KPAAHLIGIRQS-----------------SKEALHTLDWEPLK---GQAFLQ----KEVG
FL------DRSLIIPKPGIYYIYCQVGFRGRGCNDAVSG-------------PLALSSRV
LQRQDSYP----EPILLLAG-VES--VCGEQQWQ-----GTASEKRVWYTSISLG-ALVQ
LDEKQRL-YVNVSHP-----QHVDYRDG----KTFFGVTMI
>Rhincodon_typus_LVEK02011916.1_94228_93764 .
KPVAHLTGLKGWNVS--------------EEEQFQALDWAIET---GMAYS------NMA
YA------DGHLQIPQSGLYYVYSQVAFYLPSCEELGAQESS----------ASVLTHNV
YKRADSYP----EPTVLLTA-TKS--VCEGG-------------TGDWHVAISQG-ALFV
LRERDRL-FVTVNKV-----AMVEHVEQ----KTFFGAFML
>Latimeria_BAHO01303163.1_12229-12624 .
KPAAHLTGNAS------------------SQRXMDPLQWDYNR---GMAFLS----QDFA
FH------EGGLVVPALGLYYVYAQAVFHIPQCADPSSPN------------PFLITYTV
YKTTESNP----KEIVLLTA-TKS--VCGKS-------------QTSCYTTISQG-ALFA
LKERDRL-LVNTSHP-----SLMENNQQ----KTFFGTFMV
>Danio_rerio_si_ch211-158d24.4_XM_005169085.4 .
TTFIHLKVKHNI-----------------LAVKTRDVPWTKYSTQDLPDYSGY---FALS
ED------GTSLEVKRSGTYKVSLQITYRGLDNYIK----------------ETTLQQDI
KTYSHGYE----APIFLLTS-MET--LNFTS--------------PYWKKSIFSE-GIFS
LEAGDKL-SVESNNL-----PLIDRFHQ----TTFFVVYPH
>Lepisosteus_oculatus_TNFSF15_XM_015367164.1 .
MPKAHLTAKMET-----------------TAKLENILPWESNL---GNAFTD----SGFA
YT------DNALLIPESGRYFVYAQVTFRALMHDHGKRGCE-----------PVRLSQTI
SKMTNGYP----TPSDLITS-FKT--VECGS--------------DTWMKSLYSG-AVFL
LEKGDKL-MVLVNNI-----TLVDFTDEK---KTFFGAYLL
>Latimeria_LOC102361400_XM_014498535.1_XP_014354021 .
RPKAHLTAKPTPPQ---------------SGPGKPSLQWEDHL---GIAFTE----DGMK
YE------DGSLVIPRNGDYFVYAQVTFRASLREENKGKQQ-----------IQHVSQCV
TRMARGYP----EPSEILSG-SKS--FNETG---------------NWYETIYLG-AAFQ
LREGDKL-FVNVTDL-----ALVDFYKDH---KTFFGAFAL
>Homo_TNFSF15_VEGI_NP_005109.2 .
KPRAHLTVVRQTPTQH-------------FKNQFPALHWEHEL---GLAFTK----NRMN
YT------NKFLLIPESGDYFIYSQVTFRGMTSECSEIRQAGRPNK------PDSITVVI
TKVTDSYP----EPTQLLMG-TKS--VCEVG--------------SNWFQPIYLG-AMFS
LQEGDKL-MVNVSDI-----SLVDYTKED---KTFFGAFLL
>Callorhinchus_TNFSF15like_LOC103189288_XM_00790963 .
KPRAHLTVKTVESNDM-------------TDGDYPALGWEDRH---GLAFTK----GDLS
YQ------NKFLLIPQTGFYFVYSQVLFRGLENQR-----------------CEKIIHIV
TKLTPSYP----EPMKLLSS-TQT--ISEKS-------------DYKWSVPIYLG-AMIQ
LEKGDRL-MVNVSSV-----ALVDHTNEH---KTFFGAFLL
>Rhincodon_typus_LOC109932538_XM_020531692.1 .
KPRAHLTAKLTSVGG--------------IEGQYSTLQWEDKN---GLAFTE----GQLS
YQ------NPALIIPRQGTYFVYSQVSFRSSSRVKN----------------ITHISHII
TKLTSSYP----EPTHLLSS-TRS--LHGNQ--------------NRWQVTIYLG-AIFQ
LQKGDRL-VVNVSNV-----NQVDFTNDH---KTYFGAFLL
>Callorhinchus_TNFSF15like_LOC103189287_NM_00129224 .
RPAAHLTVKNS------------------SGSNLQHMEWESKI---GLAFTK----NGLI
YR------NGTLVVPVAGQYYVYSQVYLGSRGCTQD----------------NHLISHVI
KRTPRPGSGS--GPVTLVSR-TVR---CQSA------------ATDIWLQTSHIG-GMFM
FDQGDQL-FVQVSDP-----TYLSIDIN----KIFFGIFLW
>Rhincodon_typus_LOC109915155_XM_020514766.1 .
RPVAHLTGTKL------------------NDGPLRYMEWETEE---GLAFVK----NGFI
YR------NGSLIVPVTGQYFVYSQVYLRDKNCLES----------------NELITHTV
NKRTQIDS----APTTLISK-RIQ---CQPN------------VDHLWFQTNYVG-GTFA
LNKGDEL-FAHISDL-----TLLGFEEN----KTFFGALLL
>Latimeria_LOC102361141_XM_006012363.2_XP_006012425 .
RPVAHLTGKMP------------------YDPKLERMQWEDEK---GIAFIK----NGLI
YN------NGRIMVLQDGEYFVYSQVYLRDHDCHSEVQ--------------TKGILHSV
GRSRRGS-----QAEILMTK-SNS---CAVQ-------------KKLWFQTSYLA-GTFP
LFEGDEL-FVTISNT-----ASVNYEED----KTYFGVFLL
>Latimeria_TNFSF8_XM_006010739.2_XP_006010801.2 .
QPAAHLQVSE--------------------NTNSSMLEWIEND---AIL-------QGIK
YS------NKALVINEPGVYFVYFAIQFECKKE-------------------EQEVTFSL
LVNKNDDYVA--ADGMLCKP-GAE--NSH--------------------RTLYHG-VLTR
LKAKDRV-SVFVSNF-----RNVKGSLSR---HTVFGAFKY
>Homo_TNFSF8_CD30L_NP_001235.1 .
KSWAYLQVAK--------------------HLNKTKLSWN-KD---GIL-------HGVR
YQ------DGNLVIQFPGLYFIICQLQFLVQCPNN-----------------SVDLKLEL
LINKHIKKQ---ALVTVCES-GMQ--TKHVY------------------QNLSQF-LLDY
LQVNTTI-SVNVDTF-----QYID--------TSTFPLENV
>Latimeria_BAHO01339439.1_2126_1752 .
SLASHLRLRT--------------------RVPIVKLHWSNSTH--GSLL------SGME
YK------DGNIIIPEDGEYFIYAQVYMMVKEKE------------------TTTANMKV
FYTSSHYQ----EEDFLLMS-AME--HVYVTEN----------SSFTWRRTLSQC-RTCK
LKKGMEV-YVHVSD-------SVDSAEP----KTFWGIFKI
>HOMO_TNFSF9_4-1BBL_NP_003802.1 .
GMFAQLVAQN-------------------VLLIDGPLSWYSDP---GLAGVSLT--GGLS
YK----EDTKELVVAKAGVYYVFFQLELRRVVAGEGSG--------------SVSLALHL
QPLRSAAGA---AALALTVD-LPP--ASSEA---------------RNSAFGFQG-RLLH
LSAGQRL-GVHLHTEARAR-HAWQLTQG----ATVLGLFRV
>Latimeria_LOC102360292_XM_006013505.2_XP_006013567 .
AGSAHLTTRH-------------------VKVEPRTMEWIVTA---GMGNVLLG--AHFL
YN----DTTHSLQILKDGVYFIYAQLELRCVAEP-CNS--------------NETVTLAV
TSASFNRIM---EVEILLMD-SKD------------------------VNMKFSA-TLFH
LHRGDEL-SVKLETKSKSVINEWQMDQK----RTYFGAFRN
>Takifugu_rubripes_LOC105417646_XM_011612517.1 .
ENFVYLDAKS-------------------SDLTNSTMPWEVVDY--GEGTSKG---NLFE
FN----QKQNALQTKQAGMYFIYVVLNLTCTHRDNCTP---------------GRLHVQV
GDK--------------LTC-EVE--LQSE---------------PRVTKKCW---TVSK
VEREKLLTQMTVPKTGL---TNWKLELK----GSGLGMFLV
>Danio_rerio_LOC103909543_XM_009296078.3 .
QNFAYLEATK-------------------SELKNESMHWKPVKY--GEIQTVG---SLYS
FN----EVQHVLTVKEQGSYFLYVTLTFSCTHV--CDPAQ-----------FDVTFPKDT
SPAVKSGDQ---HPSPWLTC-SVR--LSQDKGREN----------ASVTKTCWNV-VTFP
ENENRLLAIAKIVLEGKQ--HNWKLELN----HSGFGIFLI
>Callorhinchus_AAVX02054119.1_1202-840 .
QYSVHLLPGY----------------------ENKVLKWAYVP---GIGHNH----MGSG
FE----LTGERLSVSKEGLYYVYLKVALKCSVKNECKEHR-----------VSAQVNHCV
ASQDKP------CTDSILKM-TVK--LAKGG---------------EDGVFGFEG-TLVK
LSPNEPI-HINVTEEDSAH-SHVTINRD----ETYFGAFLV
>Rhincodon_typus_LVEK02018374.1_5574_5155 .
LGWNHLGSGF-------------------RFENQKTVRWSTTP---GLGWNH----LGSG
FR----FENQKLQTTRDGMYYVYAKLKVYCSVVNECKNSSP----------VKLDITHCI
ENVCSSILS---TEMKVSQE-QEQ-----------------------LVAFGYSG-TLVQ
ISSKGFM-QAKIEGLQQE--DNVMPDIE----HIYFGAFLI
>Danio_rerio_FASLG_NM_001042701.2 .
KSAAHLIGYAE------------------QSKSPGLLKWISNH---GDAFT-----DGVK
YT------DGGLQVNETGLYFVYSRVEFLSHTCKT-----------------FDSLAHKI
SLKRNGNS-----QIIMEDN-IEG--FCMTSK------------NHPWVTGSQLG-SLQQ
LRELDWL-FVNVSRP-----HLLSKNFH----SNYFGLFKI
>Takifugu_rubripes_LOC101074300_XM_003974097.2 .
RPAAHVIGRIE------------------KEKFSKTLRWESRV---GRAFTS----GGVS
YQ----FQDGALQVNETGIYHIYSRVELVFRDCSP-----------------ASSFHHLV
FVRRGGRP----SPLTLMEA-HRAG-FCRQQS------------AHPWTAESYLA-SALQ
LQTHDRV-YVNVSHP-----TFLSHTHY----ANFFGLYKI
>Lepisosteus_oculatus_FASL_XM_006635296.2 .
KRIAHLTVLN-------------------VTRGSKMLLWEPEK---DVSFT-----DGVS
YE------DGSLLINETGHYFVYSRVRLRGAHCPS-----------------PPEFTHTV
SRRNQ-HS----KPRTLLQG-HKVG-FCLGD--------------RSWSSSSYLG-AVLR
LRRLDRV-FVSVSDP-----QLVSLDHY----STFFGLYKV
>Callorhinchus_TNFSF6like_LOC103180016_XM_007895612 .
KMAAHLTAKV-------------------SDANSTMLFWEDRL---GYAFT-----DGVA
YE------NGALVISETGYYFIYSRVYFRGLECE------------------QLPLHQTV
FKQSEGYP----EAMILMET-RVTNMYCVGS--------------RMWGKNTYQA-GIFY
LSEGERL-YVTVPNP-----RMVAMKQS----TTCFGIYKL
>Rhincodon_typus_LOC109930950_XM_020530323.1 .
KMAAHLTGKT-------------------SSNHSNRLMWETSL---GHAFT-----DGII
YK------DGALIINETGKYFIYTKIFFRGTQCE------------------AVPLSQSV
ITRSINYQ----NDLSLMEN-ILLN-YCSGT--------------GPWVKNIFQA-GVFH
LNHGVQL-FVSVSHA-----KMVSTDEL----MTFFGLYKL
>Callorhinchus_TNFS6like_LOC103180014_XM_007895611. .
EKAAHLTGKS-------------------FTGDSKTIMWEDSL---GHAFT-----RGIQ
YK------DRGLLINETGLFFIYSKVYFRGQICQK-----------------NMYLEHNV
FKRTERYP----KDIILMEM-KTLN-PCTGN-------------GARWIKNSYEA-GIFQ
LSKGESV-YVNVSRP-----ELVSFDES----KTFFGLYKL
>Rhincodon_typus_LOC109930951_XM_020530325.1 .
RIAAHLTGDS-------------------ITAGSNPLIWDDRR---GHAFT-----RGIV
YK------DRGLVVNETGIFFVYSKIYFRSHTCEA-----------------KKNLEHIV
FKRTDRYH----KDMILMET-KKIN-YCSEK-------------EREWATNSYQA-GIIR
LSKGESI-YVNVSDS-----RLVNFDET----KTFFGLYKL
>Callorhinchus_LOC103180078_pseudogene .
REAAHVTGKS---------------------FAANTLLWDDTR---GLAFT-----MGVR
YE------DGGLITNXTDLFFIYSKIDLRGFTCVK-----------------DLMLQKTL
LHQTDSCP----KDLVLVET-RKNK-YCVVK-------------GAMWSINSYQG-D--E
LDKGDHI-YVNVSNP-----NLLTYDXI----KTVSALYKL
>Callorhinchus_TNFSF6like_LOC103180013_NM_001292981 .
REAAHLTGKS---------------------SAANTLLWDDTK---DIAFT-----RGVR
YK------DGGLIINETGLFFIYSKIYFRNLICVK-----------------DLELEQTL
FVRTSRYP----KDMILMET-KKNK-YCVVK-------------DTVWYINSYQA-GIFK
LHNGDHI-YVNVSNT-----NLVSFDQT----KTFFGLYKL
>Rhincodon_typus_LOC109930946_XM_020530320.1 .
EVVAHVTGMN-------------------VIRNSNTLVWDAEK---GLALT-----KGVS
YN------AGALVINEAGNYLIYSKVFFRGQECTS-----------------DISLEHTV
FKRTKLYP----KDIQLMVN-SNGN-SCPEN-------------RAQWTRSSFQA-GIFN
LKQNDHI-YVNVSDP-----KFVSFDQF----NTYFGLHKI
>Homo_TNFSF6_FASL_NP_000630.1 .
RKVAHLTGKS--------------------NSRSMPLEWEDTY---GIVLL-----SGVK
YK------KGGLVINETGLYFVYSKVYFRGQSCN------------------NLPLSHKV
YMRNSKYP----QDLVMMEG-KMMS-YCTTG--------------QMWARSSYLG-AVFN
LTSADHL-YVNVSEL-----SLVNFEES----QTFFGLYKL
>Latimeria_FASLG_XM_014489943.1_XP_014345429.1 .
KKAAHLTGYAGKN----------------VNTGSKTLMWEHVF---GLAFT-----SGIE
YK------GGGLFINETGLYFIYSKVYFRAQDCKGG----------------HLSLSHIV
FKRTPRYS----RDITLMET-KKLN-FCSNT--------------GMWTRSTYLG-GIFN
LTRMDSV-YVNVSDL-----SLVSSDET----KTFFGLYKI
>Takifugu_rubripes_LOC101066955_XM_003972088.2 .
RPFAQLIGSSN------------------PVGEDNVVQWEHKG---GETYT-----NHMG
YS------KGQLLVQMEGHYYLYSKVTLNAAEE-------------------CSLVQHKV
MKVTKAYG----QAIELMKS-KSS--RCTWDAKFSTP----KSSPGEDLRNSFLA-GIFH
LQTGDKI-YVTLEDI-----QKIHRGTT----DNIMGAFMI
>Danio_rerio_tnfsf14_NM_001281995.1 .
KPMGQLTTG--------------------LRVNNEVVLWHENHDS-ILHFI-----KHKS
Q-------EGKLIIEKEGFYSVYSKINYKEE---------------------SILFTHSV
VRNTQRFAG---EEILLLQS-SSL--HPKIP--------------RPSIENSFLN-GVFH
LYKDDAI-FVRVKNC-----TIVLSNSA----ENYFGLFMI
>Danio_rerio_LOC108190761_XM_021475881.1 .
KPAAFLQSVSP------------------LSSSDDVLRWRLNG---LPVFI-----RGLE
HH------NNSLICLQDGTYFIFSKLSYIVS---------------------HEPLKHSV
MMSADRYSN---KPLPLMQS-FRF--LSASA-------------SQSGRDSSFLA-GVFQ
LEIGDQV-FVKVSNI-----SLVHDNPN----ENFFGAFMV
>Lepisosteus_oculatus_LOC102684456_XM_015348887.1 .
KPSAHVTGCKF------------------NTSNDGKLSWEPQN---GDAYT-----YEMD
YK------DGALVIKKEGYYFIYSKIIYGERDCKTGH---------------LETFKHTV
FKITQTVS----REVELMSS-VRS--YCKND-------------KEGELVNSFLG-GIYY
LLKGNQI-FVTVTET-----KNILVQTSA---ENVFGAFLM
>Lepisosteus_AHAT01007520.1_71067_71516 .
KPIAHVTGFNY------------------NVSKDGKMFWESTT---GNAFT-----YEMN
YK------DGSLV---KGFYFIFSKICFSQLHYRTTD---------------KATFKHGI
YKLTQTYP----ADLELMSS-ESY--HCRND-------------REEMFDNSFLG-GIYY
LTEGDQI-FGKVNEC-----KLIQMQYSS---QNFFGVFLI
>Lepisosteus_AHAT01007520_pseudogene .
NPKAYVAGYNH------------------TASKEGKIFWESVN---EHVFT-----HGID
YK------DSSLVIKTEGYYFIYSKIVYGQLDYKTSA---------------KGTLKHGV
YKSTQRYL----GDLELMSS-KRY--HCRNX-------------KEDILDNSFLE-GIYH
LTEGDQT-FVKVIEK-----NFILLPPAS---QNFFGAFLR
>Lepisosteus_oculatus_LOC102684262_XM_006631663.2 .
KPKAHVTGCNC------------------NASKEGKMFWESVN---GDAFT-----HTID
YK------DGSLVIKTEGFYFIYSKIFYGQLDCKTSA---------------KGTFKHGV
YKSTQRYP----GDLELMSS-KRY--HCRND-------------KEDMLDNSFLG-GIYH
LTEGDQI-FVKVNQK-----NLIRLQSTS---ENFFGAFLI
>Lepisosteus_oculatus_LOC102684846_XM_015349027.1 .
KPKAHVTGCNC------------------NASKEGKMFWESVN---GDAFT-----HAID
YK------DGSLVIKTEGYYFIYSKIFNGQMDCKTSA---------------KGTFKHSV
YKSTQWFP----GDLELMSS-KRY--HCRND-------------KEDMLDISFLG-GIYH
LKEGDQI-FVKVNEK-----IVIRLQSTS---QNFFGAFLI
>Homo_TNFSF14_LIGHT_NP_003798.2 .
NPAAHLTGANSS-----------------LTGSGGPLLWETQL---GLAFL-----RGLS
YH------DGALVVTKAGYYYIYSKVQLGGVGCPLGL---------------ASTITHGL
YKRTPRYP----EELELLVS-QQS--PCGRATSS----------SRVWWDSSFLG-GVVH
LEAGEKV-VVRVLDE-----RLVRLRDGT---RSYFGAFMV
>Latimeria_LOC102356479_XM_014487431.1_XP_014342917 .
KPAAHLRGANF------------------TTPKNGPLLWEHIK---GDAFV-----NEMD
YQ------DGALIIRKMGYYFVYSKVIVGEVSCNNDQ---------------SHFFKHSI
IRRSEIYP----VEIPLMVT-RKF--YCTGK-------------AEQWLENSFLG-GVFY
LKEKDRI-YVNVFEK-----HLVKMQDGT---MSYFGAFML
>Latimeria_LOC102356743_XM_014487432.1_XP_014342918 .
KPAAHLRGANF------------------TTPKNGPLLWEHIK---GDAFI-----NKMD
YQ------DGALIIRKTGYYFVYSKVIVGEVSCNNDQ---------------SHFFKHSI
IRRSEKYP----VEIPLMVT-RKF--YCTGK-------------AEQWLENSFLG-GVFY
LEEKDRI-YVNVFEK-----HLVRMQDGT---MSYFGAFML
>Rhincodon_typus_LOC109924654_XM_020524650.1 LVEK02021048.1_30351_30772.
KPAAHVTGCNL------------------SASGYGRLQWEHNK---GIAFL-----RGID
YK------EGALVIKKSGHYFIYSKILLGEISCDVER---------------NGFLKQTV
FKEGDAYP----QPIELMAV-RKF--FCTGQS------------ADQWLDNSYLG-AIFD
FNEGDHV-FIKITDK-----RLLKIFNHA---ETFFGAFMI

>Rhincodon_typus_LOC109916027_XM_020515722.1 .
QSTCRVERRSVSNE---------------NSKQETTIPWIL-----SLKNG-----NALV
KK------DNNILIKEAGYFLVYSQVWYKDN---------------------SFTMGHFI
QRRKANSVGSEPRTVILFRC-IQN--MSA----------------CCPNDSCFTA-GIAN
LEVGDEL-ELIIPRIQ----AQIALKGD----GTFFGAIKL
>Callorhinchus_TNFSF13B_LOC103178627_XM_007893475.1 .
QPTCTVQRRSVPALS--------------NVDDTTAVPWAL-----SLKKG-----NALD
HK------NNRISIKEAGYFLVYSQVWYKDS---------------------TFTMGHFI
ERKKANIVGNEPRTVILFRC-IQN--MSA----------------CCPNNSCFTA-GIAK
LEVGDEL-DLVIPRIQ----AQIALNGD----GTFFGAIKL
>Rhincodon_typus_LOC109928633_XM_020528564.1 .
QQTCRVERRSVLNQ---------------NHAEETIVPWIL-----SLRKG-----TALD
KK------ENKISVKEAGFFLIYSQVWYKDN---------------------IFTMGHFV
KRIKANIVGNEPQTSILFRC-IQN--MPA----------------CCPNNSCFTA-GVAK
LEAGDEL-ELVIPRLQ----AHVALNGD----GTFFGAIQL
>Latimeria_TNFSF13B_XM_005997003.2_XP_005997065.1 .
QSCLQLIADRTEETE--------------QKENSTVVPWLL-----SFKRG-----SALE
DK------RNKILIKEAGYFFIYGQVFYKDS---------------------RHAMGHFI
RRKKANIVGNELSPVNLFRC-VQN--MSQ----------------TSPYNSCYTA-GIAK
LEEGDEL-DLIIPRCK----AIIELSGD----ATFFGAIKL
>Homo_TNFSF13B_BLYS_NP_006564.1 .
QDCLQLIADSETPTI--------------QKGSYTFVPWLL-----SFKRG-----SALE
EK------ENKILVKETGYFFIYGQVLYTDK---------------------TYAMGHLI
QRKKVHVFGDELSLVTLFRC-IQN--MPE----------------TLPNNSCYSA-GIAK
LEEGDEL-QLAIPREN----AQISLDGD----VTFFGALKL
>Lepisosteus_oculatus_TNFSF13B_XM_015364039.1 .
QPCLQMIADDKRSTF--------------QKDQYTAIPWLP-----GLKRG-----TALE
EK------NNTINVKEAGYFFVYSQVYYKDK---------------------IFAMGHII
IRKKEHIVGDELQNVTLFRC-IQN--MDP----------------IYPFNTCYTA-GIVK
LEEGDSI-ELLIPRRT----ANVSLDGD----STFFGAIKL
>Takifugu_rubripes_TNFSF13B_XM_003961711.2 .
QPCLQMLANSSRTTFRKEL----------TSGPHTGIPWKS-----GLRRG-----SALE
AD------GDSILVGEEGFYFVYSQVYYMDS---------------------IFAMGHVV
IRRKRTVVGDETPEVILFRC-IQN--MNP----------------VYPFNTCYTG-GIVK
LKRGDHL-ELLIPRST----ASVSLDED----STFLGAIKL
>Danio_rerio_tnfsf13b_NM_001113590.1 .
QPCLQMMADNKKKTFQKEF----------AFDYCTAIPWQV-----GLKRG-----SALE
EE------QGTILVKEEGFFFIYSQLSFSQVYYTDP----------------TFAMGHIV
IRIKKNVVGNESQHVVLFRC-IQS--MNR----------------VNHYNTCYTG-GVVK
LDSGDKL-DLLIPRAN----ANISLEGD----ATFLGAIKL
>Takifugu_rubripes_LOC101075168_XM_003970458.2 .
ASFLQLTASSIKQLE--------------TKGNIAVIPWTV-----SVQHG-----KAIT
QK------ENRIVVQEDGYYLVFGQVLFKSP---------------------SIVMGHII
QSWGHAGAA--ATSTELLRC-LQE--MPG----------------ETPTNTCYTA-GIVQ
LHQGDEL-ELVIPFRPQ---ALISMDAD----STFFGVIQL
>Lepisosteus_oculatus_LOC102682373_XM_006632828.2 .
QSFLQLRARTNEKPI--------------HKGNTTIIPWTV-----AVQRG-----GALS
TT------DNKIIVQQDSYYMVYGQVVFLNP---------------------GDIMGHLI
RRRKSSISGTEQRFTNLLLC-IQD--MPN----------------KESINSCYTA-GVVK
LDQEDEL-ELVIPDRPQ---TQVSMDAD----STFFGIIQL
>Latimeria_LOC102358329_XM_005997155.1_XP_005997217 .
QSFLHLVAKRNTPLI--------------QQGSSTVIPLSV-----AIKHG-----QALS
EK------ENRILVHEDGYYMVFGQIMYFNT---------------------GNPMGHII
QRRKFNVVGSESREVALFRC-VQS--MPK----------------AQASNSCYTA-GFIK
LDQGDEL-ELLIPDRPY---ADVSVNED----STFFGALQL
>Rhincodon_typus_LOC109914226_XM_020513808.1 .
ISFLQLIPNARKSII--------------LQEDSTFIPWIV-----ASKKG-----EALK
AI------SNKIVVRESGYYTVYSQVLYYDN---------------------CMAMGHVV
QKRKANVVGNEQSVLTLFRC-IQN--MPN----------------SSASNTCFTA-GIVN
LDQGDEL-ELLLPSRPN---ANISMEKD----STFFGAIQL
>Callorhinchus_JW871611.1 .
LSFLQLSPNAERSTI--------------QQEDSTFIPWIV-----ASQRG-----AGLE
KK------LNKILVKEEGYYSVYSQVLYFDN---------------------CMAMGHVV
RRKKSHLVGNEQRLTTLFRC-IQN--MPN----------------NTASNTCFTA-GIVK
LDQGDEL-ELLLPSRPN---AQISMDGD----STFFGAIQV
>Rhincodon_typus_LOC109937884_XM_020536380.1 .
NSLIHLVPSSYQ-----------------LQGDSTIIHWQK-----ILHTG-----ESFE
QN------NSTIAIKGNGYYLIYTQVLYQDH---------------------TFVMGHVV
KRKEQKRQK---EGETLLRC-TQN--MPE----------------EQPFNTCYSA-GIYR
LQKGDII-ELVIPRNS----AAIVMEKD----STFMGLMKV
>Callorhinchus_posible_TNSF13_APRIL_JW878633.1 .
RSFIHLTPSSCI-----------------SMGDNTIIFWRT-----IFQEG-----KSFE
HA------DNTITLTESGYFFIYAQVLYQDR---------------------TFVMGHFV
KQRLKKVN----GERTILRC-IQS--MAE----------------SYPSNTCYTA-GIYK
LEKGDII-EVIIPRMS----ADISMQQD----STFMGLYK-
>Latimeria_BAHO01309772_773_774.1 .
RSMIHLAPDGYSSK---------------ENDDVTEIIWRK-----VLQQG-----PCFQ
EN------RKSVLLKRAGLYFIYSQVMFHDT---------------------TFTMGQVV
TRKVNGKEQ---QVDILFKC-VQS--MPEKE--------------DYAYNSCYSA-GVFA
LQQGDTI-EVLIPRSN----ATMEMSPH----ATFMGLIEL
>Homo_TNFSF13_APRIL_NP_001185553.1 .
HSVLHLVPINATSK---------------DDSDVTEVMWQP-----ALRRG-----RGLQ
AQ------GYGVRIQDAGVYLLYSQVLFQDV---------------------TFTMGQVV
SREGQG------RQETLFRC-IRS--MPSHP--------------DRAYNSCYSA-GVFH
LHQGDIL-SVIIPRAR----AKLNLSPH----GTFLGFVKL
>Lepisosteus_oculatus_LOC102694985_XM_015340483.1 .
ALLSHVS----------------------DEDDSTSISWGE-----GYRQG-----RGLQ
VS------GETVTVKTGGLYHIYSQVLYGDH---------------------TFAMGHVI
KKNLHG------NETILMKC-SKN--MPDSE--------------DKAFSSCYSA-GVFY
LESGSVV-ELSVLRKD----ARLKLEPY----YTYLGLYRI
>Danio_rerio_tnfsf13_NM_001168464.1 .
HTFLHLVPVSSQSY---------------NDDDSTVLSWAV-----GQSRG-----IGLQ
LS------GDTVTVEAEGSYFIYSQVLYRDT---------------------TWVMGHVI
TKRQKG------AESKLMKC-LKS--MPSNV--------------SQPLNTCYSA-GIYF
LESGSTL-QLSVPRRS----AELILTAH----ATFMGLFSI
>Lepisosteus_oculatus_EDA_XM_015351458.1 .
PAVVHLQGQETTIQVKE------------DLSEGVLKNWKMI----SIHPKV----FKMH
SR------SGELEVLVDGTYFIYSQVEVYYLNF-------------------TDIASYEV
MVDKT-------PFLRCTRS-IET--G------------------QRKFNTCYTA-GVCL
LKARQKI-SIKMVYED----TSISMTNH----TTFLGSIRL
>Danio_rerio_EDA_XM_021476330.1 .
PAVVHLQGQETTIQVKE------------DLSEGVLKNWRMI----SIHQRV----FKMH
SR------SGELEVLLDGTYFIYSQV--YYLNF-------------------TDIASYEV
MVDKT-------PFLRCTRS-IET--G------------------QRKFNTCYTA-GVCL
LRARQRI-SIRMVYED----TSISMSNH----TTFLGSIRL
>Takifugu_rubripes_EDAX1_XM_003970459.2 .
PAVVHLQGQETTIQVRE------------DLSEGILRNWKMV----SIHHRV----FKMH
SR------SGELEVLLDGVYFIYSQVEVYYLNF-------------------TDIASYEV
MVDSN-------PFLRCTCS-LET--G------------------QRKFNTCYTA-GVSL
LRAGQRI-SIRIVYED----TLISMTNH----TTFLGSVRL
>Latimeria_EDA_XM_014489044.1_XP_014344530.1 .
PAVVHLQGQGSAIQVKN------------DLSGGVLNDWSRI----AMNPRV----FKLH
TR------TGELEVLVDGTYFIYSQVEVYYINF-------------------TDFASYEI
VVDEK-------PFLQCTRS-IET--G------------------KTSFNTCYTA-GVSL
LKARQKI-AVKMVHAD----ISINMSKH----TTFFGAIRL
>Homo_EDA_XP_006724693.1 .
PAVVHLQGQGSAIQVKN---------------GGVLNDWSRI----TMNPKV----FKLH
PR------SGELEVLVDGTYFIYSQVEVYYINF-------------------TDFASYEV
VVDEK-------PFLQCTRS-IET--G------------------KTNYNTCYTA-GVCL
LKARQKI-AVKMVHAD----ISINMSKH----TTFFGAIRL
>Rhincodon_typus_LOC109935875_XM_020534509.1 .
MAVVHLQGHDSVIQVKQ---------------GGVLADWVRS----SLSHKV----FRLH
SR------SGQLEVLVDGTYFIYSQVEVYYINF-------------------TDFASHEV
LVDDK-------PFLQCTRS-IEN--R------------------KSKFNTCYTA-GVCL
LKARQKI-TVKMTYED----TVVNMSQH----TTFFGAVRL
>Callorhinchus_EDA_LOC103179625_XM_007895003.1_XP_0 .
MAVVHLQGHDSVIQVKQ---------------GGVLADWVRS----SLNHKV----FRLH
SR------SGELEVLMDGTYFIYSQVEVYYINF-------------------TDFASHEV
LIDRT-------PFLQCTRS-VEN--R------------------KSKFNTCYTA-GVCP
LKARQKI-TVKMTYED----TVVNMSRH----TTFFGAVRL
>Rhincodon_tipus_LVEK02054556.1_21801_22187 .
FRLCFLYLRIFS---------------------PFFPPLTVA----GDKVKLN--SESTW
VR------NNTIMVPCDGLYLVYARISS------------------------GTKSHLTI
RMKATSDSD---ETWLLVNA-K--------------------------ETSP--V-VMYQ
LR-MNNSIHMTVQQN-----GSFDKAE------SYLGIALF
>Callorhinchus_milii_LOC103180077_XM_007895693.1 .
QDTGHLFIVIHA---------------------SAETENIKK----GMISLNS--DEKTY
FK------NNSIIIPCDGIYVVYVLVASS-----------------------QKTGVVKI
EKKQGKAK----WNLRNIT-----------------------------FNTPL-V-MMNS
LR-RDEGIYL-MTTEN----ANITESE------TFLSIVLL
>Homo_TNFSF4_OX40L_NP_003317.1 .
LQVSHRYPRIQS-------------------IKVQFTEYKKEK---GFILTSQKEDEIMK
VQ------NNSVIINCDGFYLISLKGYF------------------------SQEVNISL
HYQKDEEP-----LFQLKK-----------------------------VRSVNSL-MVAS
LTYKDKV-YLNVTTDN----TSLDDFH------VNGGELIL
>Lepisosteus_oculatus_LOC107077552_XM_015348906.1 .
LLTAHFGDAAIESFSA-------------DPDGKFIIAWEDEN---GMPS------QNFT
LH------NGHLQIHHDGLYFLYTQISLQTISP-------------------ANIYTVEV
WRKTGVE-----EVVLLGRS-FNH--TGGP-----------------FLSSTYTG-RQFK
LSANDKI-YVKCTKH-----AKINTDSQ----KTFFGIYMV
>Homo_TNFSF7_CD27L_NP_001243.1 .
WDVAELQLNHT------------------GPQQDPRLYWQGGP---ALGRSF---LHGPE
LD------KGQLRIHRDGIYMVHIQVTLAICSSTTA----------------SRHHPTTL
AVGICSP-----ASRSISLL-RLS--F-------------------HQGCTIASQ-RLTP
LARGDTL-CTNLTG------TLLPSRNTD---ETFFGVQWV
>Takifugu_rubripes_TNFB_NM_001037986.1 .
AITATLKSTGSSLSYIQ------------LTKSPDNRSWQEFH---SGGSC-----SFVH
H-------EGSIHCRKNSLYFLYAQVAFTKHASQ------------------TRSKSVIL
VRNPADDK----SLRKLAEG-TFP---------------------PTTEGSVWVA-NVVR
LKEDDTI-SINITG------EVLSD-------ITLWGAFEL
>Danio_rerio_LTA_XM_009291801.3 .
LQALNVIDYI-------------------RLLKDKKKIWICT----QPCKS-----KRLK
LN------NSSVEIASTGLYHIHAQVGFKRHESTQETKKT------------PQKNTINL
IKNKGLS-----AQKKLSEV-IS-----------------------FEPGTLRLI-RLVK
LKEGDSI-SLDINYQNQSM-SLLEDEY-----HTYWEIILL
>Homo_TNFSF18_AITRL_NP_005083.2 .
LIFIFLQLETAKEPCM-------------AKFGPLPSKWQMAS---SEPPCV----NKVS
--------DWKLEILQNGLYLIYGQVAPNANYND------------------VAPFEVRL
YKNKD-------MIQTLTN----------------------------KSKIQNVG-GTYE
LHVGDTI-DLIFNSEH----QVLKN-------NTYWGIILL
>Latimeria_BAHO01448685.1_1909-2265 .
RMHSHPKIAK-------------------LAFSNGELNWTPRI---LGCNSK----DNVT
QK---------LVVPRDGVYFVYTQVSIFQST--------------------FQDKLFTV
QLRKN-------GSEIINKQ-SLY--MANNC--------------LTCFPSVYLG-RLVQ
LKAKESL-SVRADFNNS---TTLNKE------DTFFGYFEL
>Latimeria_BAHO01276101.1_9225-8878 .
VPSAHLTAVYQGNAX-----------------GSMSKSYF-RN---GMD---------LE
TN------SESLVMPKDGYYYIYMQVAIRENC--------------------TSHSSLKL
IAKSNKR-----ETSLLRKD-FSS--ICHV---------------IGHQSSGYIG-GQYL
LSKDDEV-KVSIEPP-----RKVIDDQQ----ETFFGIFMV
>Danio_rerio_TNFSF18_NM_001128818.1 .
TTSNNVYPGKK------------------IDLMTFTPNWENTDVE-LLQWNT----VEER
FI----KGEGQLTVTQGGAYFLYLQVTLDSRK--------------------KENHTITV
QTQ---------KQNVILKG-YIN--GS-------------------NLSSGFLATGIY-
LDDDDTF-NVTCKPK-----AKIQNSHI----ETYMGVIKL
>Lepisosteus_oculatus_LOC107079873_XR_001480777.1_n .
RYIAHFTASSA------------------MGYTGGVLTFEQSV---GLAFST-----KLM
ADGNNRPDKTNLTVPQDGIYFVYSQVTIKNS---------------------SSSVQVCI
RKDSKSYR----DTVTLMKA-RSG--SD-------------------RGDSIFQA-GIFE
LLAEDKL-YVELQGYKLDT-VSVSKEEA----ETFFGVFQL
>Latimeria_BAHO01042088.1_7692-8075 .
KPIAHLTPSTGKG----------------DXNISDHLRFESEL---GRAFNL----NNLE
YD-----GDGYLVIPSNGVYFVYAQVTFRCVNCNG-----------------QQNFQASI
VKKNKRYP----EDEMLLKS-ISL--SKAT-----------------IKDSTYQG-GVFE
LLAGDKL-YIRVYNSPA---IQVSKEES----ETYFGAFLV
>Rhincodon_typus_LOC109915154_XM_020514765.1 .
KPIAHFTALAD------------------FHNTSGRLFFEHTK---GHAFKT----PDMK
YN-----EAGYLVIPTNGIYFIYAQVTFNCLQDCSKL---------------IQQFFVSI
FKKNNHYQ----DPEVLLKS-YVRP-QAKGD--------------DFVKISTYQG-GAFK
LYADDHM-YVEVPKN-----SLISALEQ----ETYFGAFLL
>Callorhinchus_TNFSF15like_LOC103189296_XM_00790964 .
KPVAHFTGLAVTG----------------GQNISRRLLFETTR---GHAFNT----LGMK
YD-----QNGYLVVPRKGLYFIYAQVTFYCSSHCTKP---------------PHQFSACI
HKRTRHYP----EPEVLLKS-HVR--PPTDT-------------DGYLRFSTYQA-GVFE
LFNNDSL-YIEVYKDPA---FRVSVHEH----ETYFGAFLL
>Callorhinchus_TNFSF10like_LOC103177380_XM_00789151 .
TPAIHLTIRRSKDPLSPSNASSYL----GHGAGHEVLYWEDNK---GLALRH----SSIE
YH------EGEMSILKSGLYYVYAKVYLRHIPGREAVNH------------RDNPSVQYI
YKKTSSYY----DPILLTKS-VFT--RCWSK------------EGMFDLYTSYQG-ALFQ
LEEGDKL-FMIVTDA-----SVVDVNDE----STYFGAFMI
>Rhincodon_typus_LOC109920675_XM_020520727.1 .
KPAIHLIGQHRSKP--PKNVPPYF----ARADGHDILYWNNIK---GYAVHQ----GGIK
YY------HGEITIPRNGIYYLYSQIYFWHIPEPDGENQ------------QYNLFLQYL
YKMSMNYN----DPILLTKA-IST--KCWSK------------ESKFDAYTSFQG-ALFE
LQRGDKL-FIKVTNA-----SAVDVNEG----ATYFGAFMI
>Danio_rerio_tnfsf10l4_XM_005165144.3 .
KPAVHVGAKQELKQYQSLQIN-------DEVPALDRIHWDNMN---GQFIQE----GLMR
LS-----PDGEIVVPLNGIYFVFSQVNFETQLG------------------QNVHFTQYL
YKRTASYP----RPVMLSKA-AVT--PCSSV------------RSGVQLYTNHQG-ALFR
LQKGDRL-SLYVLDT-----RAVRFPQE----ATYFGAFMI
>Lepisosteus_oculatus_LOC107077915_XM_015351627.1 .
KPAIHLGPEQGWRQFLWLKPGSQWGP--MTTPRGAVVRWDNVN---GMAVQE----GMMG
YS-----QDGGIVVPRDGLYFVYSQVYYHSQR-PAGKE-------------QAQPFLHYI
YRKT-SYQ----EPILLSKA-AST--GCWNM------------ELERDLVSSHQG-ALFQ
LQQGDQL-ILKVHDI-----HSVYLNED----STYFGAFMV
>Takifugu_rubripes_LOC101068020_XM_011610441.1 .
RIVARMMVKKRTR----------------TDEKPNYLQWDIK----HSFR------RDIS
YY-----HNIWLTVQQPGDYYVYSRVTFSKGS-------------------PRMPLASKV
KLRKNETVQ---AEKTVMQA-FCS--LTDRVDDSG--------ASVPHLCTATQG-DVIA
LESGNQL-SVWVQDF-----TLVNYEAG----ATTFGMYKL
>Danio_rerio_cd40lg_NM_001144809.1 .
GPAAHMVFLSEHNEKYKES----------EALRSNSLLWDKE----RSLL------QGVQ
IT----VKRDRLTIQTPGVYFIYSQVTFSRRA-------------------TKNPLKQTI
NRSGPKN-----ENKELLKS-FCT--LHEN---------------TEEMCTASSA-GVFR
LEKDQQV-YVTVTDR-----SLVNKKYC------WFGLFKL
>Lepisosteus_oculatus_CD40L_XM_006632995.2 .
TAVAHLRVKKNPG----------------SPTGNKITQWSED----HSLL------KNVD
FD----SFRSMIRITTPGIYYIYSQVTFSKTQ-------------------DKAPVVQNV
MKEWKG------QESTLLTA-SSS--LSNSR--------------DPSLYTIYQG-GVFE
LKKDEYL-YVKVTNL-----SLVNFNEN----STMFGLFMV
>Homo_TNFSF5_CD40L_NP_000065.1 .
QIAAHVISEA-------------------SSKTTSVLQWAEKG---YYTMS-----NNLV
TL----ENGKQLTVKRQGLYYIYAQVTFCSNREAS----------------SQAPFIASL
CLKSPGR-----FERILLRA-ANT--HSSAK--------------PCGQQSIHLG-GVFE
LQPGASV-FVNVTDP-----SQVSHGTG----FTSFGLLKL
>Latimeria_CD40LG_XM_014485204.1_XP_014340690.1 .
HVAAHLLGEK-------------------YQQVKTVLHWKDKG---HNVLT-----NSLR
YE------NGILKIGSTGLYYVYSQVTYSDTQTN-----------------NLEPFVQYI
HLKRSTD-----ATVLLKGF-NTQ--NQDSR-------------SKSKLYSIYQG-GVFD
LIEGDQL-FVNVTDT-----AKVNYDGG----ATYFGIFKL
>Callorhinchus_TNFSF10like_LOC103178144_XM_00789271 .
KKTAHENGPGNNFP---------------CEKGSPIKQWSTG----YPAFT-----RNMN
YT------SGKLVITKPGLYYVYCQVSFRLTSEKNSDGK------------TIVPFVQYI
YMQRMADL----STLLMKAS-KTP--LDTSK--------------RSSFNSVNQG-GVFQ
LKRGDQL-FVSVTEP-----KVVSNDE-----ATYFGIFEL
>Danio_rerio_tnfsf12_NM_001076607.1 .
KVASHFEITSDSFQK--------------VGNEGVIKGWTEE----QLNMS-----RAVN
YN----SETGTFRVERSGVYFVYCQVHFNENQ--------------------SQYVKLEV
SIPKGP------LLQCIEGY-GTT--PASGSHR------------FHFLKPCQVS-GLLR
LNKGTEL-KAVTGAS-----FSLQTSG-----KHYFGLFKV
>Takifugu_rubripes_TNFSF12_XM_003966943.2 .
KAASHFEITKVSSQQ--------------VGEGGVIKGWEER----TLNMS-----KAVT
YN----REQGTFTVEKAGVYFLFCQVLFNEQQ--------------------SQYVKLDV
VTSGPRPQ----KLQCVEGY-GTT--PSAGPHP------------FHFLKPCQVS-GLLR
LEKGTQL-QAITGSA-----FRLHTVGNTLASPHIFSIFKI
>Lepisosteus_oculatus_TNFSF12_XM_015340795.1 .
KVAAHFEILSQTH----------------VGEDGIIKGWTER----VLNTT-----KAVH
YD----PNTGTFTVEHKGLYYVYCQVHFNDKQ--------------------TTYVKLDV
LANQSK------VLQCMEGY-STT--PSSETHP------------FHFLKPCQVS-GLLQ
LSKGTRL-RTATGPS-----FSLHSSP-----RHYFGLFKV
>Callorhinchus_milii_KA353636.1_srr513760_28784295 .
RSAAHFEVKPSHTNGNTK---------YMVGRDGIIRDWVAM----QTTSR-----SPLL
YN----NQTGEFTVTREGVYYLYSQVHCDDNT--------------------TAYLKLEV
KVDSVV------TFRCLQGLLLPT--RSYSQ--------------QFSVHSCQVS-GLLQ
LAKTSRI-SLGSIPG-----VRLKAKM-----FTYFGLFRL
>Rhincodon_typus_tnfsf12_XM_020536381.1 .
PLAAHFEVMPNNVDGT-----------YIVEKGGIIRQWSER----PLEMTR----SAVT
YN----NKTARFTVIRDGVYYIYSQVHCDDNT--------------------TAYLKLDV
MVDKAV------TFRCVQGL-PPT--PIYSQ--------------QLAVHSCQAS-GLVW
LRKKSQI-SVYSIAG-----VHLKPET-----FTYFGLFKL
>Homo_TNFSF12_TWEAK_NP_003800.1 .
AIAAHYEVHPRPGQDGAQ-----------AGVDGTVSGWEEA----RINSS-----SPLR
YN----RQIGEFIVTRAGLYYLYCQVHFDEGK--------------------AVYLKLDL
LVDGVL------ALRCLEEF-SAT--AASSLGP------------QLRL--CQVS-GLLA
LRPGSSL-RIRTLPW-----AHLKAAPF----LTYFGLFQV
>Latimeria_LOC102358968_XM_005999766.2_XP_005999828 .
SFAAHYEVKTETASLEKH-----------ADPDGIIRDWAAI----ELNTT-----NPLT
YD----NSKGEFTVTKDGLYYLYCQVHYKDGK--------------------SIYVKLDI
LLNNSV------VFRCLQEF-SST--AGPGED-------------EVKD--CHVS-GLVL
LHQNAVL-QVKTLRN-----VNLKIDKY----LTYFGLFLV
>Lepisosteus_oculatus_TNFSF11_XM_015363713.1 .
KPSAHLTIRAPINFTQ------------KGNIQLALIHWNTNH---GLAHL-----RHLG
YS------DGIIKILEGGFYYVYAKTCFRYYAGVSGDVLKD-----------DTILIQYV
HHEKQAQK----TTIVLMKS-GST--KHWNK-------------TDFNLYCIQQG-GVFL
LKDGDGI-YVKVSNS-----WLLDPEPE----GSYFGAIKM
>Takifugu_rubripes_TFNSF11_XM_003976029.2 .
LPSAHLPITTHQMYSK------------KGEPNAVTIIWDQVH---G--YR-----HHMG
YQ------KGKLLVMESGFYYVYAKTCFRYYKYLPEDSIQVAVPT---VDVSNTQLIQYI
FHESIKQNS---KAVVLMKT-GST--MRWNN-------------ASYNMYCAQQG-RGVH
LEKGDAL-FVNVSNA-----WMLDPEGE----GTYFGAIKL
>Danio_rerio_tnfsf11_XM_002663351.6 .
VPSAHLPIKTPIDLL-------------PNENGLTQIAWDGMK---A-ENL-----KRMK
YK------DNRIIVDSPGYYYVYAKTCFRYHEIHSSEKVN----------ISNIELGQYI
YHEKHSRSE---PPTVLAKS-SGT--PEWNI-------------KKYNKYCMEQG-RGVR
LEKDDRI-YVKVSNA-----QLLDPAVE----ETYFGCFKI
>Homo_TNFSF11_RANKL_XP_016876291.1 .
QPFAHLTINATDIP--------------SGSHKVSLSSWYHDR---GWAKI-----SNMT
FS------NGKLIVNQDGFYYLYANICFRHHETSGDLATE------------YLQLMVYV
TKTSIKIP----SSHTLMKG-GST--KYWSG------------NSEFHFYSINVG-GFFK
LRSGEEI-SIEVSNP-----SLLDPDQD----ATYFGAFKV
>Latimeria_TNFSF11_XM_014497209.1_XP_014352695.1 .
RPTSHLTIKRSKYS--------------YNSTLQLLTSWEDNL---GLAHA-----SNMT
YK------DGKLKIHQDGFYYVYTNICFRHHETSGRNDLTGK----------GIQLMLYM
YHQKVTGS----KPRYLMKG-GST--KYWSS------------HTEHNFYCIYQG-GIFK
LKSGDEI-FLKISYA-----SLLDQSQE----ASYFGAFKL
>Callorhinchus_TNFSF11_LOC103187608_XM_007907178.1 .
TPCAHLTMKRIKDSPDL------KT-KFIGLKGKPITSWEEKI---GIAHT-----IEMS
HN------QGLLKIKHHGLYYIYAQILFRYHAENPISTE-------------EYQLVQYV
YWKTANYR----KPHLILKG-AGT--WCS---------------GNHNLYSVYLG-GVFN
LHRGDEI-FVTVSNI-----SLVDADET----SSYLGAFKL
>Rhincodon_typus_LOC109937479_XM_020536060.1 .
TPYAHLTVKKLIKTPSDL-----EA-RLPGLKGKLITSWEEKL---GVAHV-----REMR
YS------EGALEIKRQGLYYIYSQILFRYHADYPMSTR-------------EYQLVQYV
YRKMAKYP----KPTLLLRG-SST--WCS---------------GNHNLYSVYQG-GVFT
LNSGDKL-FVTVSNL-----TLVDADEA----SSYLGAFKL
>Callorhinchus_LOC103179217_XM_007894375.1_XP_00789 .
SPSAHLTIRSPAPHDPA------LF-RFHQSCRH-LLHWDVGS---GFSHI-----HNMT
MR------HGKLQASQPGRYYIYSQTYFRYQQQQHSDEGPGS----------ERQLVQCV
HKKT-SYA----SPTLLMKA-VGT--KCWAA------------EAEYGLNSLYQG-GLFE
LKAGDEI-FVTVSDP-----DVIDTNGD----SSYFGSFRL
>Rhincodon_typus_LOC109914660_XM_020514266.1 .
HSSAHLTVQFDSQQDM-------LY-NADQSCRH-LVKWGFEK---GLSYF-----QNMT
IN------HGKLRVSETGRYYIYAQTYFRYQHKAVADYEDYSE------ISNEQQLVQCI
YKMTNTYT----LPILLMKS-VGT--KCWAA------------NAEYGLNSIYQG-GLFQ
LKAGDEI-FVTVSDI-----KLMGDDVS----SSYFGSFRL
>Latimeria_LOC102348388_XM_005992884.2_XP_005992946 .
RPSAHLTLMSLGNTHQT------PY-DLHQSCQYPINTWDKNN---VWSHV-----QNLT
YQ------EGKLKVSREGKYYLYSQIYFMYPNEEGDDSS-------------THQLVQCI
YKKT-AYS----SPILLLKG-VGT--KCWAP------------EAEYGLHSVYQG-GMFE
LKTEDEL-FVTVSSL-----SVVYEDLT----SNYFGAFRL
>Lepisosteus_oculatus_LOC102697098_XM_006632725.2 .
RPSAHLTLRDNGPQTSGPSAF--PQPDLHQSCRHPVLSWDAQS---FGSHV-----HNMS
LS------NGRLRVPQDGRYYLYSQVYFRYPSPTDPDL-QGS----------SHQLVQCL
YKKT-SYL----RPIQLLKG-VGT--KCWAA------------DAEYALHSVYQG-GLFE
LTAGDEV-FISVSSP-----SMVYADET----SSYFGAFRL
>Danio_rerio_tnfsf10l3_NM_001042713.1 .
RPSAHLTLRDSGLQGTTSLT---PQMDLHQSCRHPVRSWGNQS---FGSHL-----HNMT
VS------NGRLRVPRAGRYYLYAQVYFRYLTLSVDDYHSGS---------VSHQVVQCV
YKKTAYAR-----PIQLLKG-VGT--KCWSP------------DSENALHSIYQG-GLFE
LRAGDEI-FISVSSP-----TAVYAEDS----SSYFGAFLF
>Danio_rerio_tnfsf10l_NM_131843.2 .
RPSAHLTLSSASDNSRPQSDMHQPQFDLHQSCRHPVHTWANKS---FGAHL-----YNMT
LT------NGRLRVPQDGRYYLYSQVYFRYPSPSDSD--QSS---------VSHQLVQCI
YKKTSYLN-----PIQLLKG-VGT--KCWAP------------DAEYALHSVYQG-GLFE
LRAGDEV-FVSVSSP-----TMVYGEDS----SSYFGAFRL
>Takifugu_rubripes_LOC101069829_XM_003966845.2 .
RPSAHLTLRDTNSQGFPSYPS--NTPGLHQSCRHVVRSWANQS---FGAHL-----HNMT
LT------NGKLRVPQDGRYYLYSQVYFRYPSPAASDGDQRS---------VSHQLVQCV
YKKTSYP-----SPIQLLKG-VGT--KCWAP------------DAEYALHSVYQG-GLFE
LRAGDEL-FVSVSSP-----TMVNADDS----SSYFGAFRL
>Lepisosteus_oculatus_TNFSF10_XM_015361124.1 .
EIAAHLTGNFMASTDEIESPKP------RRVQGQKIQSWESER---GLAFV-----HNLI
LN------NGELIIPQAGLYYLYSQTYFRHSLPLDDSEAAD-------NSVKNKQMLQYI
YKKASSYP----EPMLLMKN-ART--TCWSK------------NAEYGLYSIYQA-GVFQ
LNVNDRI-FVSVSNI-----SIVDMDAE----SSFFGAFLV
>Takifugu_rubripes_TNFSF10_NM_001246301.1 .
KVAAHVTGVALLTELPVVDG-AR---AGRGYLGERIGAWEGQR---GLSFL-----QNME
LR------AGELLVPRAGLYYIYAQTYFRLSSAGETEGEANGDA----AEEDGAHLVQYI
YKKMSSYT----VPILLMKS-SRS--VCWPR------------GQEPGLFSLHQA-GTAF
LQPADRL-FITVSNA-----STMEMDGR----ASYFGAFLV
>Takifugu_rubripes_LOC101061420_XM_003968157.2 .
KVAAHVTGSFVPQLDREGRAPAS---AGRRVQGQKILWWEGQK---GLAFL-----QDVQ
LV------DGELVVPWPGLYYVYAQTYFRHTHSLEETEE-EGEV----EGDRGRPLLQYV
YKKVNSYP----VPILLMKT-SQT--SCWSR------------GSQFSLHSAHQG-GLFP
LGSGDRL-FVTVTNA-----TAVDMDEK----SSFFGAFLV
>Danio_rerio_tnfsf10_NM_001002593.2 .
KIAAHVTGSYTPESEKDGAGLPN-----RKVYGQKIQSWESEK---GLAFL-----QNVE
LS------DGELVVPQAGLYYIYSQTYFRHTLIEEDESAREDEYGSMGESVRGKPMLQYV
YKKVSSYQ----VPILLMKN-ART--TCWSR------------DSEYGLYSIYQA-GLFQ
LGSGDRV-FVTVSNV-----STIDMDEK----SSFFGAFLV
>Homo_TNFSF10_TRAIL_NP_003801.1 .
RVAAHITGTRGRSNTLSSPNSKN-----EKALGRKINSWESSRS--GHSFL-----SNLH
LR------NGELVIHEKGFYYIYSQTYFRFQEEIKE------------NTKNDKQMVQYI
YKYT-SYP----DPILLMKS-ARN--SCWSK------------DAEYGLYSIYQG-GIFE
LKENDRI-FVSVTNE-----HLIDMDHE----ASFFGAFLV
>Latimeria_TNFSF10_XM_014491441.1_XP_014346927.1 .
RTAAHLTGGHRSHKQVTDSKRXD-----VKVTGQKIQAWETRK---GLAFL-----HNFE
FK------NGELIIQKAGLYYIYSQTYFRFSPLSEDGNLDLVALQ---NDPENQKMVQYI
YKQT-AYP----DPILIMKN-ARS--TCWSK------------NANYALYSIYQG-GVFE
LKYGDRI-FVTVSNI-----NLIDMDQE----SSFFGAFLV
>Rhincodon_typus_LOC109938453_XM_020536855.1 .
KIAAHLTGNHRSKSTPPGDSLS------RRLQGQKIQTWEPQR---GQAFL-----HSVE
YK------DGELIILQTGLYYIYAQTYFRYREIAGEGDSS--------PLSRNTQMIQYI
YKNT-AYP----DPILLMKN-TRT--TCWAK------------NREFELHSIYQG-GLFE
LKYLDRI-FVTVSNI-----SWIDMADG----SSFFGAFLV
>Callorhinchus_TNSF10_LOC103190454_XM_007911250.1_X .
KVAAHVTGDYKGEFEPTGGRTV------RELHGQKIKTWESQR---GLAFL-----YSVE
YE------AGELIIPRTGLYYIYGQTYFRYREAESDDDSQSGDSY---RTSRNKQMVQYI
YKKI-NYP----VPILLMKN-ART--TCWAK------------DSEYGLYSIYQG-GVFE
LKYRDRI-FVTVSNA-----SLIDMDGE----SSYFGAFLI
